# Supplementary material for: Delineating the impacts of air temperature and humidity for endurance exercise
Source: Exp Physiol. 2022 Dec 20;108(2):207–20. doi: 10.1113/EP090969 (PMC10103870; doi:10.1113/EP090969)
Supplement: Supplementary file 1 — Statistical Summary Document [file EPH-108-207-s001.xlsx]

## Sheet: Statistical Summary Table
Statistical Summary Document
Manuscript Title:	Delineating the impacts of air temperature and humidity for endurance exercise
Authors:	Elliott J. Jenkins, Holly A. Campbell, Jason K. W. Lee, Toby Mündel and James D. Cotter
Animal model used, if applicable:	N/A
Underlying hypothesis:	(1) Elevated air temperature would increase heat strain and impair performance but to a lesser extent than reported previously. (Broader study purpose was to determine the independent effects of temperature and humidity)
Definitions of ‘n’:	n = number of humans from which this variable was collected at the specified time point
Statistical summary table:
Experimental question number	Finding/ conclusion	Experimental location/variable	Mean value	Standard Deviation	n	Exact P value	Figure/table in which data are presented	Units	Data comparisons	Statistical test	Any other experimental factors	Comments
Multiple tests of the same question are shown in different rows		e.g. cortex vs cerebellum or genotype	(or other summary statistic)	(SD)	(value)	If P is considered significant against a stated confidence limit, authors may indicate this in bold.The exact value must be stated unless P is less than 0.0001, in which case < is permitted.			e.g. WT vs KO		e.g. subjects’ age or sex	e.g. observation
(1) Elevated air temperature would increase heat strain and impair performance but to a lesser extent than reported previously.	Slower TT performance in warmer environment (controlled humidity)	Time-trial performance	2.2	1.7	14	<0.001	Table 3; Figure 2	min	HOT vs. COOL	Repeated measures one-way ANOVA	Condition effect	While results from this study weren't directly compared to that of previous (confounded) literature, to formally test our contextual hypothesis, analyses were run comparing the COOL and MODERATE conditions to HOT HUMID (so as to simulate the comparisons made by studies for which humidity is left uncontrolled). The findings from these comparisons can then be compared to results from within our own…
	Slower TT performance in warmer environment (controlled humidity)	Time-trial performance	1.4	1.6	14	0.01	Table 3; Figure 2	min	HOT vs. MODERATE			Mean value = Mean difference (condition 1 - condition 2; i.e., in this case HOT - MODERATE; positive number refers to higher value for first condition)
	Even slower TT performance in warmer + more humid environment (uncontrolled humidity)	Time-trial performance	3.6	1.6	14	<0.001	Table 3; Figure 2	min	HOT HUMID vs COOL			SD = SD of Mean difference
	Even slower TT performance in warmer + more humid environment (uncontrolled humidity)	Time-trial performance	2.7	1.6	14	<0.001	Table 3; Figure 2	min	HOT HUMID vs MODERATE
	No difference in △Tc at 45 min in warmer environment (controlled humidity)	Change in Core Temperature (rectal)	0	0.2	13	0.995	Table 3; Figure 3B + C	℃	HOT vs. COOL	Two-way ANOVA	Condition effect
	No difference in △Tc at 45 min in warmer environment (controlled humidity)	Change in Core Temperature (rectal)	0.1	0.2	13	0.326	Table 3; Figure 3B + C	℃	HOT vs. MODERATE
	Greater (though insignificant) △Tc at 45 min in warmer + more humid environment (uncontrolled humidity)	Change in Core Temperature (rectal)	0.3	0.2	13	0.112	Table 3; Figure 3B + C	℃	HOT HUMID vs COOL
	Greater △Tc at 45 min in warmer + more humid environment (uncontrolled humidity)	Change in Core Temperature (rectal)	0.4	0.2	13	<0.001	Table 3; Figure 3B + C	℃	HOT HUMID vs MODERATE
	Higher Tsk at 45 min in warmer environment (controlled humidity)	Skin Temperature	10	0.3	13	<0.001	Table 3; Figure 3A	℃	HOT vs. COOL		Condition effect
	Higher Tsk at 45 min in warmer environment (controlled humidity)	Skin Temperature	4.2	0.3	13	<0.001	Table 3; Figure 3A	℃	HOT vs. MODERATE
	Similarly higher Tsk at 45 min in warmer + more humid environment (uncontrolled humidity)	Skin Temperature	10	0.3	13	<0.001	Table 3; Figure 3A	℃	HOT HUMID vs COOL
	Similarly higher Tsk at 45 min in warmer + more humid environment (uncontrolled humidity)	Skin Temperature	4.2	0.3	13	<0.001	Table 3; Figure 3A	℃	HOT HUMID vs MODERATE
	Higher %HRmax at 45 min in warmer environment (controlled humidity)	Percentage of Maximum Heart Rate	8.3	0.02	13	<0.001	Table 3; Figure 4C + D	%	HOT vs. COOL		Condition effect
	Higher %HRmax at 45 min in warmer environment (controlled humidity)	Percentage of Maximum Heart Rate	4.9	0.03	13	0.033	Table 3; Figure 4C + D	%	HOT vs. MODERATE
	Even higher %HRmax at 45 min in warmer + more humid environment (uncontrolled humidity)	Percentage of Maximum Heart Rate	10.6	0.03	13	<0.001	Table 3; Figure 4C + D	%	HOT HUMID vs COOL
	Even higher %HRmax at 45 min in warmer + more humid environment (uncontrolled humidity)	Percentage of Maximum Heart Rate	7.2	0.03	13	<0.001	Table 3; Figure 4C + D	%	HOT HUMID vs MODERATE
	Higher sweat rate in warmer environment (controlled humidity)	Sweat Rate	0.7	0.1	14	<0.001	Table 3; Table 2	L.h-1	HOT vs. COOL	Repeated measures one-way ANOVA	Condition effect
	Higher sweat rate in warmer environment (controlled humidity)	Sweat Rate	0.4	0.1	14	<0.001	Table 3; Table 2	L.h-1	HOT vs. MODERATE
	Similarly higher sweat rate in warmer + more humid environment (uncontrolled humidity)	Sweat Rate	0.6	0.1	14	<0.001	Table 3; Table 2	L.h-1	HOT HUMID vs COOL
	Similarly higher sweat rate in warmer + more humid environment (uncontrolled humidity)	Sweat Rate	0.3	0.1	14	<0.001	Table 3; Table 2	L.h-1	HOT HUMID vs MODERATE
	Lower MAP at 45 min in warmer environment (controlled humidity)	Mean Arterial Blood Pressure	-3.5	2.5	12	0.019	Table 3; Figure 4A + B	mm Hg	HOT vs. COOL	Two-way ANOVA	Condition effect	Negative number refers to lower value for first condition (HOT in this instance)
	Lower (though insignificant) MAP at 45 min in warmer environment (controlled humidity)	Mean Arterial Blood Pressure	-2.2	2.2	12	0.175	Table 3; Figure 4A + B	mm Hg	HOT vs. MODERATE
	Even lower MAP at 45 min in warmer + more humid environment (uncontrolled humidity)	Mean Arterial Blood Pressure	-5.4	2.4	12	0.003	Table 3; Figure 4A + B	mm Hg	HOT HUMID vs COOL
	Even lower MAP at 45 min in warmer + more humid environment (uncontrolled humidity)	Mean Arterial Blood Pressure	-4.1	2.1	12	<0.001	Table 3; Figure 4A + B	mm Hg	HOT HUMID vs MODERATE
	Higher RPE at 45 min in warmer environment (controlled humidity)	Rate of Percieved Exertion	1.4	0.5	13	0.014	Table 3; Figure 5	AU	HOT vs. COOL		Condition effect
	Higher (though insignificant) RPE at 45 min in warmer environment (controlled humidity)	Rate of Percieved Exertion	0.5	0.6	13	0.525	Table 3; Figure 5	AU	HOT vs. MODERATE
	Even higher RPE at 45 min in warmer + more humid environment (uncontrolled humidity)	Rate of Percieved Exertion	3	0.6	13	<0.001	Table 3; Figure 5	AU	HOT HUMID vs COOL
	Even higher RPE at 45 min in warmer + more humid environment (uncontrolled humidity)	Rate of Percieved Exertion	2.1	0.7	13	<0.001	Table 3; Figure 5	AU	HOT HUMID vs MODERATE
	Higher thermal sensation at 45 min in warmer environment (controlled humidity)	Thermal Sensation	3.2	0.4	13	<0.001	Table 3; Figure 6A	AU	HOT vs. COOL		Condition effect
	Higher thermal sensation at 45 min in warmer environment (controlled humidity)	Thermal Sensation	1	0.3	13	0.002	Table 3; Figure 6A	AU	HOT vs. MODERATE
	Even higher thermal sensation at 45 min in warmer + more humid environment (uncontrolled humidity)	Thermal Sensation	4	0.5	13	<0.001	Table 3; Figure 6A	AU	HOT HUMID vs COOL
	Even higher thermal sensation at 45 min in warmer + more humid environment (uncontrolled humidity)	Thermal Sensation	1.9	0.3	13	<0.001	Table 3; Figure 6A	AU	HOT HUMID vs MODERATE
	Higher thermal discomfort at 45 min in warmer environment (controlled humidity)	Thermal Discomfort	2.5	0.5	13	<0.001	Table 3; Figure 6B	AU	HOT vs. COOL		Condition effect
	Higher thermal discomfort at 45 min in warmer environment (controlled humidity)	Thermal Discomfort	1.8	0.5	13	<0.001	Table 3; Figure 6B	AU	HOT vs. MODERATE
	Even higher thermal discomfort at 45 min in warmer + more humid environment (uncontrolled humidity)	Thermal Discomfort	4.1	0.6	13	<0.001	Table 3; Figure 6B	AU	HOT HUMID vs COOL
	Even higher thermal discomfort at 45 min in warmer + more humid environment (uncontrolled humidity)	Thermal Discomfort	3.4	0.6	13	<0.001	Table 3; Figure 6B	AU	HOT HUMID vs MODERATE
	No difference in affect (feeling scale rating) at 45 min in warmer environment (controlled humidity)	Affect (Feeling Scale)	-0.9	0.9	13	0.529	Table 3; Figure 6C	AU	HOT vs. COOL		Condition effect
	No difference in affect (feeling scale rating) at 45 min in warmer environment (controlled humidity)	Affect (Feeling Scale)	-0.5	0.9	13	0.558	Table 3; Figure 6C	AU	HOT vs. MODERATE
	Lower affect (feeling scale rating) at 45 min in warmer + more humid environment (uncontrolled humidity)	Affect (Feeling Scale)	-2.4	0.9	13	0.017	Table 3; Figure 6C	AU	HOT HUMID vs COOL
	Lower affect (feeling scale rating) at 45 min in warmer + more humid environment (uncontrolled humidity)	Affect (Feeling Scale)	-2	1	13	0.003	Table 3; Figure 6C	AU	HOT HUMID vs MODERATE
